# Supplementary material for: Knowledge, attitudes and practices regarding HIV/AIDS among senior secondary school students in Fako Division, South West Region, Cameroon
Source: BMC Public Health. 2016 Aug 22;16(1):847. doi: 10.1186/s12889-016-3516-9 (PMC4994230; doi:10.1186/s12889-016-3516-9)
Supplement: Additional file 1: — Variation in KAP by gender. This shows an analysis of variation in KAP between male and female participants. (XLSX 15 kb) [file 12889_2016_3516_MOESM1_ESM.xlsx]

## Sheet: Sheet1
Additional File 1: Correlation between knowledge and ttitude, and knowledge and practice
		Overall Knowledge	Overall Attitude
Overall knowledge	Pearson Correlation	1	0.456
	Sig. (2 tailed)		0
	N	464	464
Overall Attitude	Pearson Correlation	0.465	1
	Sig. (2 tailed)	0
	N	464	464
		Overall knowledge	Overall Practices
Overall knowledge	Pearson Correlation	1	-0.014
	Sig. (2 tailed)		0.922
	N	464	196
Overall Practices	Pearson Correlation	-0.014	1
	Sig. (2 tailed)	0.922
	N	196	196

## Sheet: Sheet2
	Additional Table 1:		Variation in KAP by Gender
	Variable	Gender	N	Mean	Std. Deviation	Std. Error Mean
	Overall Knowledge	Male	224	12.64	2.093	0.28
		Female	240	13.15	1.735	0.224
	Overall Attitude	Male	224	2.93	1.906	0.255
		Female	240	3.32	2.021	0.261
	Overall Practices	Male	224	2.84	3.291	0.44
		Female	240	2.72	3.664	0.473
	Levene’s Test and T-Test
	Independent Samples Test
	Variable		Levene's Test for Equality of Variances		t-test for Equality of Means
			F	Sig.	t	df	Sig.	Mean Difference	Std. Error Difference	95% Confidence Interval of the Difference
							(2-tailed)			Lower	Upper
	Overall Knowledge	Equal variances assumed	1.349	0.248	-1.425	114	0.157	-0.507	0.356	-1.212	0.198
		Equal variances not assumed			-1.415	107.118	0.16	-0.507	0.358	-1.217	0.203
	Overall Attitude	Equal variances assumed	0.37	0.544	-1.062	114	0.29	-0.388	0.365	-1.112	0.336
		Equal variances not assumed			-1.065	113.987	0.289	-0.388	0.365	-1.11	0.334
	Overall Practices	Equal variances assumed	1.604	0.208	0.189	114	0.85	0.123	0.648	-1.162	1.407
		Equal variances not assumed			0.19	113.837	0.85	0.123	0.646	-1.157	1.402
