# Supplementary material for: Knowledge, attitudes and practices regarding HIV/AIDS among senior secondary school students in Fako Division, South West Region, Cameroon
Source: BMC Public Health. 2016 Aug 22;16(1):847. doi: 10.1186/s12889-016-3516-9 (PMC4994230; doi:10.1186/s12889-016-3516-9)
Supplement: Additional file 2: — Variation in KAP by age group of participants. Description of data: This presents a comparative analysis of KAP between study participants in various age groups. (XLSX 14 kb) [file 12889_2016_3516_MOESM2_ESM.xlsx]

## Sheet: Sheet1
	Additional File 2: Variation in KAP according to Age
	Dependent Variable	Age Groups	Mean	Std. Error	95% Confidence Interval
					Lower Bound	Upper Bound
	Overall Knowledge	13-16	13.211	0.313	12.591	13.83
		17-20	12.729	0.23	12.272	13.185
		21-24	13	0.682	11.649	14.351
	Overall Attitude	13-16	3.105	0.32	2.472	3.738
		17-20	3.043	0.235	2.576	3.509
		21-24	4	0.696	2.62	5.38
	Overall Behavior	13-16	1.658	0.549	0.569	2.746
		17-20	3.143	0.405	2.341	3.945
		21-24	4.875	1.197	2.503	7.247
	Multivariate Tests
	Effect		Value	F	Hypothesis df	Error df
	Intercept	Pillai's Trace	0.958	853.851	3	111
		Wilks' Lambda	0.042	853.851	3	111
		Hotelling's Trace	23.077	853.851	3	111
		Roy's Largest Root	23.077	853.851	3	111
	Age Groups	Pillai's Trace	0.105	2.074	6	224
		Wilks' Lambda	0.896	2.091	6	222
		Hotelling's Trace	0.115	2.107	6	220
		Roy's Largest Root	0.103	3.83	3	112
	Levene's Test of Equality of Error Variances
		F	df1	df2	Sig.
	Overall Knowledge	0.205	2	113	0.815
	Overall Attitude	1.336	2	113	0.267
	Overall Behavior	7.794	2	113	0.001
