# Supplementary material for: Knowledge, attitudes and practices regarding HIV/AIDS among senior secondary school students in Fako Division, South West Region, Cameroon
Source: BMC Public Health. 2016 Aug 22;16(1):847. doi: 10.1186/s12889-016-3516-9 (PMC4994230; doi:10.1186/s12889-016-3516-9)
Supplement: Additional file 3: — Correlation between knowledge and attitude, and knowledge and practice. This shows the relationship of participants’ knowledge on HIV/AIDS and their attitude towards people living with HIV and also the relationship of their knowledge and their practices on HIV prevention. (XLSX 11 kb) [file 12889_2016_3516_MOESM3_ESM.xlsx]

## Sheet: Sheet1
Additional File 3: Correlation between knowledge and ttitude, and knowledge and practice
		Overall Knowledge	Overall Attitude
Overall knowledge	Pearson Correlation	1	0.456
	Sig. (2 tailed)		0
	N	464	464
Overall Attitude	Pearson Correlation	0.465	1
	Sig. (2 tailed)	0
	N	464	464
		Overall knowledge	Overall Practices
Overall knowledge	Pearson Correlation	1	-0.014
	Sig. (2 tailed)		0.922
	N	464	196
Overall Practices	Pearson Correlation	-0.014	1
	Sig. (2 tailed)	0.922
	N	196	196
